# Supplementary material for: Two New Species of the Genus Meleonoma (Lepidoptera, Autostichidae) from China, Revealed by Morphological and Phylogenetic Evidence
Source: Insects. 2026 Jun 19;17(6):649. doi: 10.3390/insects17060649 (PMC13301608; doi:10.3390/insects17060649)
Supplement: Supplementary file 1 [file insects-17-00649-s001.zip]

Archive with 1 entries (1 files):
- insects-4364800-supplementary.pdf
